# Supplementary material for: Photobiomodulation Therapy in Chronic Autoimmune Thyroiditis: A Systematic Review of Molecular Mechanisms and Clinical Applications
Source: Int J Mol Sci. 2026 Mar 26;27(7):3007. doi: 10.3390/ijms27073007 (PMC13073973; doi:10.3390/ijms27073007)
Supplement: Supplementary file 1 [file ijms-27-03007-s001.zip]

Archive with 1 entries (1 files):
- ijms-4183325-supplementary.pdf
